# Supplementary material for: Medicinal Plants for Dermatological and Cosmetic Applications: Ethnobotanical Study from Northern Lithuania
Source: Plants (Basel). 2026 Apr 30;15(9):1389. doi: 10.3390/plants15091389 (PMC13165265; doi:10.3390/plants15091389)
Supplement: Supplementary file 1 [file plants-15-01389-s001.zip]

Archive with 2 entries (2 files):
- Table S1.pdf
- File S1.pdf
